# Supplementary material for: Effectiveness of Nurse-Led Digital Health Interventions on Symptom Management and Quality of Life in Cancer Patients Undergoing Systemic Therapy: A Systematic Review of Randomized Controlled Trials
Source: Curr Oncol. 2026 Jun 25;33(7):386. doi: 10.3390/curroncol33070386 (PMC13408374; doi:10.3390/curroncol33070386)
Supplement: Supplementary file 1 [file curroncol-33-00386-s001.zip]

Archive with 1 entries (1 files):
- curroncol-4326688-supplementary.pdf
